# Supplementary material for: Revisiting the Biological Behavior of Salmonella enterica in Hydric Resources: A Meta-Analysis Study Addressing the Critical Role of Environmental Water on Food Safety and Public Health
Source: Front Microbiol. 2022 Jun 2;13:802625. doi: 10.3389/fmicb.2022.802625 (PMC9201643; doi:10.3389/fmicb.2022.802625)
Supplement: Supplementary file 4 [file Table_3.xlsx]

## Sheet: Planilha1
Table 3- Richness (H)and evenness (J) estimates determined by the diversity indexes Shannon and Pielou, respectively.
Author	HDI	Source	Volume	Richness (H)	Evenness (J)
Afema et al., 2016	Low	Surface	=>1L	2.40073	0.865881
Ahlstrom et al., 2018	High	Surface	<1L	0.693147	1
Antaki et al., 2016	High	Surface	=>1L	2.09484	0.953404
Bell et al., 2015	High	Surface	=>1L	2.33781	0.756319
Harris et al., 2018	High	Surface	=>1L	2.4358	0.827254
Callahan et al., 2019	High	Surface	=>1L	2.55966	0.88558
Hsu et al., 2015	Low	Surface	=>1L	2.29407	0.827411
Díaz-Torres et al., 2020	Low	Surface	<1L	0.854806	0.616612
Falardeau et al., 2017	High	Surface	<1L	1.41848	0.881353
Ho et al., 2018	Low	Surface	=>1L	2.22266	0.92692
Maurer et al., 2015	High	Surface	=>1L	2.75491	0.787904
Jokinen et al., 2015	High	Surface	=>1L	3.08961	0.849357
Kadykalo et al., 2020	High	Surface	=>1L	2.21081	0.921981
Li et al., 2015	High	Surface	=>1L	1.7247	0.719257
Mahagamage et al., 2020	Low	Surface	=>1L	2.32128	0.803107
Santiago et al., 2018	High	Surface	<1L	2.22162	0.820378
Traoré et al., 2015	Low	Surface	=>1L	2.31848	0.773927
Bergholz et al., 2016b	High	Surface	<1L	1.85194	0.890597
Song et al., 2018	Low	Surface	<1L	2.18016	0.826112
Topalcengiz et al., 2017	High	Surface	<1L	2.13048	0.807288
Truitt et al., 2018	High	Surface	=>1L	2.1756	0.803383
Allard et al., 2019	High	Surface	=>1L	0.693147	1
Gu et al., 2019	High	Surface	=>1L	2.04373	0.651804
Mahagamage, M G Y L 2020	Low	Groundwater	=>1L	2.11253	0.823616
Dekker, Denise Myriam 2015	Low	Groundwater	<1L	2.03485	0.926098
Kovacic, Ana 2017	High	Groundwater	=>1L	0.693147	1
G., Gu 2019	High	Groundwater	=>1L	1.4542	0.811605
Stokdyk, Joel P 2020	High	Groundwater	=>1L	0.687092	0.625418
Oumar Traoré 2015	Low	Groundwater	=>1L	0.693147	1
