# Supplementary material for: Revisiting the Biological Behavior of Salmonella enterica in Hydric Resources: A Meta-Analysis Study Addressing the Critical Role of Environmental Water on Food Safety and Public Health
Source: Front Microbiol. 2022 Jun 2;13:802625. doi: 10.3389/fmicb.2022.802625 (PMC9201643; doi:10.3389/fmicb.2022.802625)
Supplement: Supplementary file 5 [file Table_4.xlsx]

## Sheet: Planilha1
Table 4 - Metadata collected from manuscripts (authors, publication year, country) including the categorized human development index (HDI) from the country of origin (low or high), sample souce, water sample size, total number of collected samples, number of positive samples, frequency of Salmonella positive samples, and frequencies of Salmonella serovars.
Author	HDI	Source	Volume	Positives	Total	Freq	Angoda	Duisburg	Nima	Pramiso	Saarbruecken	subsp indica str 6,14,25:a:e,n,x	Subsp. diarizonae st. 61 1v1,5,7	Vancouver	Waycross	4, [5], 12:b	9, [12]:-:1,5	(II) Angola (II 1,9,12:z:z6)	11:k:-	11:r:-	16:d:-	16:z:10	30:-:lw	38:k:-	4,[5],12:b:-	4,[5],12:i:-	4,12:i:-	4,5,12:b:-	4,5,12:i:-	42:r:-	50:-:-	50:r:-	6,7,14:-:1,5	6,7:-:1,5	6,7:-:e,n,z15	6,7:k:-	60:i	60:r:-	9,12:I,z28:-	Aberdeen	Adabraka	Afula	Agama	Agona	Albany	Albert	Anatum	Baildon	Bareilly
Afema et al., 2016	Low	Surface	=>1L	22	42	0.52381	0	0	0	0	0	0	0	0	0	0	0	0	0	0	0	0	0	0	0	0	0	0	0	0.0714286	0	0	0	0	0	0	0	0	0	0.0238095	0	0	0	0	0	0	0	0	0
Ahlstrom et al., 2018	High	Surface	<1L	1	25	0.0666667	0	0	0	0	0	0	0	0	0	0	0	0	0	0	0	0	0	0	0	0.04	0	0	0	0	0	0	0	0	0	0	0	0	0	0	0	0	0	0	0	0	0	0	0
Antaki et al., 2016	High	Surface	=>1L	34	258	0.131783	0	0	0	0	0	0	0	0	0	0	0	0	0	0	0	0	0	0	0	0	0	0	0	0	0	0	0	0	0	0	0	0	0	0	0	0	0	0	0	0	0	0	0
Bell et al., 2015	High	Surface	=>1L	75	892	0.0840807	0	0	0	0	0	0	0	0	0	0	0	0	0	0	0	0	0	0	0	0.0168161	0	0	0	0	0	0	0	0	0	0	0	0	0	0	0	0	0	0	0	0	0	0	0
Harris et al., 2018	High	Surface	=>1L	52	107	0.485981	0	0	0	0	0	0	0	0	0	0	0	0	0	0	0.00934579	0	0	0.0841121	0	0	0	0	0	0	0.00934579	0.00934579	0	0	0.00934579	0	0	0.00934579	0	0	0	0	0	0	0	0	0.00934579	0	0.0841121
Callahan et al., 2019	High	Surface	=>1L	30	46	0.652174	0	0	0	0	0	0	0	0	0	0	0	0	0	0	0	0	0	0	0.152174	0.326087	0	0	0	0	0	0	0	0	0	0.108696	0.152174	0	0	0	0	0	0	0	0	0	0.0434783	0	0.282609
Hsu et al., 2015	Low	Surface	=>1L	54	236	0.228814	0	0	0	0	0	0	0	0	0	0	0	0	0	0	0	0	0	0	0	0	0	0	0	0	0	0	0	0	0	0	0	0	0	0	0	0	0	0.00423729	0.0635593	0	0	0	0.029661
Díaz-Torres et al., 2020	Low	Surface	<1L	19	63	0.301587	0	0	0	0	0	0	0	0	0	0	0	0	0	0	0	0	0	0	0	0	0	0	0	0	0	0	0	0	0	0	0	0	0	0	0	0	0	0.206349	0	0	0	0	0
Falardeau et al., 2017	High	Surface	<1L	6	223	0.0269058	0	0	0	0	0	0	0	0	0	0	0	0	0	0	0	0	0	0	0	0	0	0	0	0	0	0	0	0	0	0	0	0	0	0	0	0	0	0	0	0	0	0	0
Ho et al., 2018	Low	Surface	=>1L	62	172	0.360465	0	0	0	0	0	0	0	0	0	0	0	0	0	0	0	0	0	0	0	0	0	0	0	0	0	0	0	0	0	0	0	0	0	0	0	0	0	0	0.0290698	0	0.00581395	0	0.0348837
Maurer et al., 2015	High	Surface	=>1L	72	72	1	0	0	0	0	0	0	0	0	0	0	0	0	0	0	0	0.0138889	0.0138889	0	0	0	0	0	0	0	0	0	0	0	0	0	0	0	0	0	0	0	0	0	0	0	0.0972222	0	0.263889
Jokinen et al., 2015	High	Surface	=>1L	211	1624	0.129926	0	0	0	0	0	0	0	0	0	0	0	0	0.00184729	0.00307882	0	0	0	0	0	0	0.00184729	0.00492611	0.00184729	0	0	0	0.00123153	0.00123153	0	0	0	0	0	0	0	0	0	0.00184729	0.00123153	0	0	0	0
Kadykalo et al., 2020	High	Surface	=>1L	247	967	0.255429	0	0	0	0	0	0	0	0	0	0	0	0	0	0	0	0	0	0	0.016546	0	0	0	0	0	0	0	0	0	0	0	0	0	0	0	0	0	0	0.00723888	0	0	0	0	0
Li et al., 2015	High	Surface	=>1L	50	170	0.294118	0	0	0	0	0	0	0	0	0	0	0	0	0	0	0	0	0	0	0	0	0	0	0	0	0	0	0	0	0	0	0	0	0	0	0	0	0	0	0	0	0	0	0.00588235
Mahagamage et al., 2020	Low	Surface	=>1L	34	90	0.377778	0	0	0	0	0	0	0	0	0	0.0111111	0.0222222	0.0111111	0	0	0	0	0	0	0	0	0	0	0	0	0	0	0	0	0	0	0	0	0	0	0	0	0	0.0111111	0	0	0	0	0.0111111
Santiago et al., 2018	High	Surface	<1L	24	45	0.533333	0	0	0	0	0	0	0	0	0	0	0	0	0	0	0	0	0	0	0	0	0	0	0	0	0	0	0	0	0	0	0	0	0	0	0	0.0222222	0	0.0222222	0	0	0	0	0
Traoré et al., 2015	Low	Surface	=>1L	30	131	0.229008	0	0	0	0	0	0	0	0	0	0	0	0	0	0	0	0	0	0	0	0	0	0	0	0	0	0	0	0	0	0	0	0	0	0	0.00763359	0	0	0	0	0	0	0	0
Bergholz et al., 2016b	High	Surface	<1L	17	426	0.039627	0	0	0	0	0	0	0	0	0	0	0	0	0	0	0	0	0	0	0	0	0	0	0	0	0	0	0	0	0	0	0	0	0	0	0	0	0	0	0	0	0	0	0
Song et al., 2018	Low	Surface	<1L	72	80	0.9	0	0	0	0	0	0	0	0	0	0	0	0	0	0	0	0	0	0	0	0	0	0	0	0	0	0	0	0	0	0	0	0	0	0	0	0	0.0375	0.0375	0	0	0	0	0
Topalcengiz et al., 2017	High	Surface	<1L	26	540	0.0481481	0	0	0	0	0	0	0	0	0	0	0	0	0	0	0	0	0	0	0	0.00925926	0.00555556	0	0	0	0	0	0	0	0	0	0	0	0	0	0	0	0	0	0	0	0.0037037	0.00185185	0
Truitt et al., 2018	High	Surface	=>1L	76	400	0.19	0	0	0	0	0	0	0	0	0	0	0	0	0	0	0	0	0	0	0	0	0	0	0	0	0	0	0	0	0	0	0	0	0.0025	0	0	0	0	0	0	0	0.0025	0	0.005
Allard et al., 2019	High	Surface	=>1L	1	27	0.037037	0	0	0	0	0	0	0	0	0	0	0	0	0	0	0	0	0	0	0	0	0	0	0	0	0	0	0	0	0	0	0	0	0	0	0	0	0	0	0	0	0	0	0
Gu et al., 2019	High	Surface	=>1L	100	490	0.204082	0	0	0	0	0	0	0	0	0	0	0	0	0	0	0	0	0	0	0	0	0	0	0	0	0	0	0	0	0	0	0	0	0	0	0	0	0	0	0	0.00408163	0	0	0.0408163
Mahagamage, M G Y L 2020	Low	Groundwater	=>1L	18	144	0.125	0.00694444	0	0	0	0	0.0138889	0.0138889	0.00694444	0.00694444	0	0	0	0	0	0	0	0	0	0	0	0	0	0	0	0	0	0	0	0	0	0	0	0	0	0	0	0	0	0	0	0	0	0
Dekker, Denise Myriam 2015	Low	Groundwater	<1L	26	416	0.0625	0	0.00721154	0.00480769	0.00480769	0.00721154	0	0	0	0	0	0	0	0	0	0	0	0	0	0	0	0	0	0	0	0	0	0	0	0	0	0	0	0	0	0	0	0	0	0	0	0	0	0
Kovacic, Ana 2017	High	Groundwater	=>1L	1	1	1	0	0	0	0	0	0	0	0	0	0	0	0	0	0	0	0	0	0	0	0	0	0	0	0	0	0	0	0	0	0	0	0	0	0	0	0	0	0	0	0	0	0	0
G., Gu 2019	High	Groundwater	=>1L	13	400	0.0325	0	0	0	0	0	0	0	0	0	0	0	0	0	0	0	0	0	0	0	0	0	0	0	0	0	0	0	0	0	0	0	0	0	0	0	0	0	0	0	0	0	0	0
Stokdyk, Joel P 2020	High	Groundwater	=>1L	11	964	0.0114108	0	0	0	0	0	0	0	0	0	0	0	0	0	0	0	0	0	0	0	0	0	0	0	0	0	0	0	0	0	0	0	0	0	0	0	0	0	0	0	0	0	0	0
Oumar Traoré 2015	Low	Groundwater	=>1L	1	51	0.0196078	0	0	0	0	0	0	0	0	0	0	0	0	0	0	0	0	0	0	0	0	0	0	0	0	0	0	0	0	0	0	0	0	0	0	0	0	0	0	0	0	0	0	0
[truncated: 105 more columns]
